# Supplementary material for: Fractalkine and CX3CR1 Levels in Gingivitis and Stage 3 Periodontitis Patients Following Non-Surgical Periodontal Therapy: A Prospective Clinical Study
Source: J Clin Med. 2026 Jun 24;15(13):4922. doi: 10.3390/jcm15134922 (PMC13362455; doi:10.3390/jcm15134922)
Supplement: Supplementary file 1 [file jcm-15-04922-s001.zip]

Archive with 1 entries (1 files):
- jcm-4336124-supplementary.pdf
